# Supplementary material for: Pharmacokinetic Drug–Drug Interaction Potential of Oral Anticancer Drugs
Source: Clin Pharmacol Ther. 2026 Mar 7;119(6):1614–27. doi: 10.1002/cpt.70253 (PMC13156348; doi:10.1002/cpt.70253)
Supplement: Supplementary file 2 — Appendix S1 [file CPT-119-1614-s003.xlsx]

## Sheet: PK Studies
NDA	Generic Name	DDI annotation based on study criteria	Total number of mechanisms per OAD according to study criteria	Additional DDI annotations based on mechanisms that did not meet study criteria but have actionable recommendations in U.S. Food and Drug Administration drug labels	DDI mechanisms identified by study criteria but do not have actionable FDA recommendations	Final DDI annotation	Brand Name	Class	Date Approved	# of DDI Studies	Drug 1	P/V?	Type	CMaxR	AUCR	Source	Drug 2	P/V?	Type	CMaxR	AUCR	Source	Drug 3	P/V?	Type	CMaxR	AUCR	Source	Drug 4	P/V?	Type	CMaxR	AUCR	Source	Drug 5	P/V?	Type	CMaxR	AUCR	Source	Drug 6	P/V?	Type	CMaxR	AUCR	Source	Drug 7	P/V?	Type
208716	Abemaciclib	Strongly sensitive CYP3A Substrate, victim with strong and moderate inducers	2	None	None	Strongly sensitive CYP3A Substrate, victim with strong and moderate inducers	Verzenio	CDK4/6 Inhib	2017-09-28	15	Rifampin (M)	Vic	DDI	N/A	0.3	FDA Label	Efavirenz	Vic	PBPK	0.49	0.48	FDA Label, PMID: 32080863	Bosentan	Vic	PBPK	0.4	0.58	FDA Label, PMID: 32080863	Modafinil	Vic	PBPK	0.66	0.71	FDA Label, PMID: 32080863	Clarithromycin	Vic	DDI	N/A	2.5	FDA Label	Ketoconazole	Vic	PBPK	2.46	16	FDA Label, PMID: 32080863	Verapamil	Vic	PBPK
202379	Abiraterone	Moderate CYP2D6 inhibitor, victim with strong inducers	2	None	None	Moderate CYP2D6 inhibitor, victim with strong inducers	Zytiga	CYP 17 Inhibitor	2011-04-28	5	Rifampin (M)	Vic	DDI		0.45	FDA Label	Ketoconazole	Vic	DDI	NC	NC	FDA Label	Dextromethorphan	Perp	DDI	2.8	2.9	FDA Label	Theophylline	Perp	DDI	NC	NC	FDA Label	Pioglitazone	Perp	DDI		1.46	FDA Label
210259	Acalabrutinib	Strongly sensitive CYP3A substrate, Moderately affected by acid reducers (Antacids), victim with strong and moderate inducers	3	Moderately affected by acid reducers (H2RA, PPIs)	Victim with moderate inducers	Strongly sensitive CYP3A substrate, Affected by acid reducers (Antacids, H2RA, PPIs), victim with strong and moderate inducers	Calquence	TKI (BTK)	2017-10-31	13	Rifampin (M)	Vic	DDI	0.32	0.23	FDA Label	Itraconazole	Vic	DDI	3.9	5.1	FDA Label	Erythromycin	Vic	PBPK		2.76	FDA Label, PMID: 31044521	Fluconazole	Vic	DDI	1.48	2.16	FDA Label, PMID: 35165925	Diltiazem	Vic	PBPK		2.28	FDA Label, PMID: 31044521	Calcium Carbonate	Vic	DDI		0.47	FDA Label	Omeprazole	Vic	DDI
216340	Adagrasib	Moderately sensitive CYP3A Substrate,Moderate CYP2C9 Inhibitor, Moderate CYP2D6 Inhibitor, Strong CYP3A Inhibitor, victim with strong inducers	5	P-gp inhibitor	None	Moderately sensitive CYP3A Substrate,Moderate CYP2C9 Inhibitor, Moderate CYP2D6 Inhibitor, Strong CYP3A Inhibitor, victim with strong inducers, P-gp inhibitor	Krazati	KRAS Inhibitor	2022-12-12	9	Rifampin (M)	Vic	DDI	0.12	0.05	FDA Label	Efavirenz	Vic	PBPK	0.77	0.75	FDA Label	Itraconazole	Vic	DDI	2.43	3.97	FDA Label	Warfarin	Perp	PBPK	1.05	2.93	FDA Label	Dextromethorphan	Perp	PBPK	1.73	2.37	FDA Label	Midazolam	Perp	PBPK	3.1	31.4	FDA Label	Pantoprazole	Vic	DDI
201292	Afatinib	None	0	P-gp substrate	None	P-gp substrate	Gilotrif	TKI	2013-07-12	2	Ritonavir (p-gp effect)	Vic	DDI	1.39	1.48	FDA Label, PMID: 24399452	Rifampin (M)	Vic	DDI	0.78	0.66	FDA Label, PMID: 24399452
208434	Alectinib	Victim with strong inducers	1	None	Victim with strong inducers	Victim with strong inducers	Alecensa	TKI	2015-12-11	5	Rifampin (M)	Vic	DDI	0.49	0.27	FDA Label, PMID: 27545757	Posaconazole	Vic	DDI	1.18	1.75	FDA Label, PMID: 27545757	Repaglinide	Perp	PBPK	NC	NC	FDA Label, PMID: 29226313	Midazolam	Perp	DDI	0.92	0.97	FDA Label, PMID: 27545757	Esomeprazole	Vic	DDI	1.16	1.22	FDA Label, PMID: 27545320
212526	Alpelisib	Victim with strong inducers	1	BCRP substrate	None	Victim with strong inducers, BCRP substrate	Piqray, Pivikto	PI3K Inhib	2019-05-24	5	Rifampin (M)	Vic	DDI	0.41	0.26	FDA Label	Efavirenz	Vic	PBPK	N/A	0.7	FDA Label	Ketoconazole	Vic	PBPK	N/A	1.37	FDA Label	Everolimus	Perp	DDI	1.12	0.88	FDA Label, PMID: 33964572	Rantidine	Vic	DDI	0.49	0.7	FDA Label, PMID: 33070288
20541	Anastrozole	None	0	Victim with Tamoxifen	None	Victim with Tamoxifen	Arimidex	Aromatase Inhibitor	1995; Label date: 12/13/2018	7	Tamoxifen	Both	DDI	0.73 (ana), NC (tam)		FDA Label	Warfarin	Both	DDI	Ana: NC	Ana: NC, War: 1.03	FDA Label, PMID: 11422000	Olaparib	Both	DDI	Ola: 0.87, Ana: 0.87	Ola: 0.80, Ana: 0.84	PMID: 30324586	Levonorgestrel	Perp	DDI	0.94		PMID: 30791125	Bicalutamide	Perp	DDI	0.85		PMID: 15838655	Fulvestrant	Vic	DDI	0.75		PMID: 26859101	Quinapril	Vic	DDI
210951	Apalutamide	Strong CYP3A inducer, Strong CYP2C19 inducer	2	CYP2C9 inducer	None	Strong CYP3A inducer, Strong CYP2C19 inducer, CYP2C9 inducer	Erleada	Androgen Receptor Inhibitor	2018-02-14	11	Rifampin (M)	Vic	PBPK	0.75	0.66	FDA Label, PMID: 32338346	Gemfibrozil	Vic	DDI	0.79	1.67	FDA Label	Itraconazole	Vic	DDI	0.78	0.99	FDA Label, PMID: 32338345	Ketoconazole	Vic	PBPK	1.38	1.51	FDA Label, PMID: 32338346	Midazolam	Perp	DDI	0.23	0.08	FDA Label, PMID: 32338345	Omeprazole	Perp	DDI	0.33	0.15	FDA Label, PMID: 32338345	Warfarin	Perp	DDI
215358	Asciminib	Moderate CYP2C9 Inhibitor	1	CYP3A inhibitor, BCRP inhibitor	None	Moderate CYP2C9 Inhibitor, CYP3A inhibitor, BCRP inhibitor	Scemblix	TKI	2021-10-29	10	Clarithromycin	Vic	DDI	1.19	1.36	FDA Label, PMID: 35616006	Itraconazole	Vic	DDI	1.04	1.04	FDA Label, PMID: 35616006	Repaglinide	Perp	DDI	1.25	1.42	FDA Label, PMID: 35293131	Rosiglitazone	Perp	DDI	1.08	1.66	FDA Label	S-Warfarin	Perp	DDI	1.07	4.14	FDA Label, PMID: 35293131	Midazolam	Perp	DDI	1.58	1.88	FDA Label, PMID: 35293131	Imatinib	Vic	DDI
212608	Avapritinib	Moderately sensitive CYP3A Substrate, victim with strong and moderate inducers	2	None	None	Moderately sensitive CYP3A Substrate, victim with strong and moderate inducers	Ayvakit	TKI	2020-01-09	5	Rifampin (M)	Vic	DDI	0.26	0.08	FDA Label	Efavirenz	Vic	PBPK	0.45	0.38	FDA Label	Itraconazole	Vic	DDI	1.38	4.21	FDA Label	Fluconazole	Vic	PBPK	2.77	3.05	FDA Label	PPIs	Vic	POPPK	N/A	0.77	FDA Label
202324	Axitinib	Moderately sensitive CYP3A Substrate, victim with strong inducers	2	None	None	Moderately sensitive CYP3A Substrate, victim with strong inducers	Inlyta	TKI	2012-01-27	3	Rifampin (M)	Vic	DDI	0.29	0.21	FDA Label	Ketoconazole	Vic	DDI	1.5	2.06	FDA Label, PMID: 20740300	Rabeprazole	Vic	DDI	0.58	0.85	FDA Label, PMID: 16027439
215383	Belzutifan	None	0	CYP3A inducer	None	CYP3A inducer	Welireg	HIF2A Inhibitor	2021-08-13	1	Midazolam	Perp	DDI	0.66	0.6	FDA Label
21055	Bexarotene	Moderate CYP3A inducer	1	Victim with gemfibrozil	Moderate CYP3A inducer	Moderate CYP3A inducer, Victim with gemfibrozil	Targretin	RXR Activator	12/29/1999; Label date: 07/29/2015	5	Ketoconazole	Vic	DDI	NC	NC	FDA Label	Atorvastatin	Both	DDI	NC (both)	NC (bexa), 0.5 (atorva)	FDA Label, PMID: 22057855	Paclitaxel + Carboplatin	Both	DDI	Bexa: 2.00	Carbo: 1.10, Pac: 0.81, Bexa:1.8	FDA Label, PMID: 22057853	Tamoxifen	Perp	DDI	0.65		FDA Label	Gemfibrozil	Vic	DDI	Increase	Increase	FDA Label
20498	Bicalutamide	None	0	None	None	None	Casodex	Androgen Receptor Inhibitor	1995; Label date: 11/01/2017	3	Midazolam	Perp	DDI	1.5	1.9	FDA Label	Tamoxifen	Vic	DDI	0.9		PMID: 15838655	Anastrozole	Vic	DDI	0.85		PMID: 15838655
210498	Binimetinib	None	0	None	None	None	Mektovi	TKI	2018-06-27	2	Midazolam	Perp	DDI	0.93	1.1	FDA Label	Rabeprazole	Vic	DDI	N/A	NC	FDA Label
203341	Bosutinib	Strongly sensitive CYP3A substrate, victim with strong inducers	2	Affected by PPIs	None	Strongly sensitive CYP3A substrate, victim with strong inducers, Affected by PPIs	Bosulif	TKI (BCR-ABL, SRC Family)	2012-09-04	10	Ketoconazole	Vic	DDI	5.2	8.6	FDA Label, PMID: 21148045	Aprepitant	Vic	DDI	1.53	2.08	FDA Label, PMID: 27718000	Rifampin (M)	Vic	DDI	0.14	0.06	FDA Label, PMID: 25803093	Lansoprazole	Vic	DDI	0.54	0.74	FDA Label	Dabigatran	Perp	DDI	0.88	1	FDA Label, PMID: 27717999	Fluvoxamine	Vic	PBPK	1	1	PMID: 28167538	Fluconazole	Vic	PBPK
208772	Brigatinib	Moderately sensitive CYP3A Substrate, victim with strong inducers	2	Victim with moderate inducers	None	Moderately sensitive CYP3A Substrate, victim with strong and moderate inducers	Alunbrig	TKI	2017-04-28	4	Rifampin (M)	Vic	DDI	0.4	0.2	FDA Label, PMID: 31287236	Itraconazole	Vic	DDI	1.21	2.01	FDA Label, PMID: 31287236	Gemfibrozil	Vic	DDI	0.59	0.88	FDA Label, PMID: 31287236	Midazolam	Perp	DDI	0.84	0.74	FDA Label, PMID: 36579743
208692	Cabozantinib	Victim with strong inducers	1	CYP3A substrate, Victim with moderate inducers	None	CYP3A substrate, Victim with srong and moderate inducers	Cabometyx	TKI	2016-04-25	4	Rifampin (M)	Vic	DDI	1.04	0.23	FDA Label, PMID: 25854986	Ketoconazole	Vic	DDI	0.97	1.38	FDA Label, PMID: 25854986	Rosiglitazone	Perp	DDI	1.04	1.07	FDA Label, PMID: 25854986	Esomeprazole	Vic	DDI	1.09	1.09	FDA Label, PMID: 25907407
20896	Capecitabine	None	0	Victim with allopurinol	None	Victim with allopurinol	Xeloda	Antimetabolite	1998; Label date: 12/14/2022	10	Al OH + Mg OH	Vic	DDI	1.35	1.16	FDA Label	Warfarin	Perp	DDI		1.57	FDA Label	Celecoxib	Perp	DDI	1.24	1.28	FDA Label, PMID: 31274208	Docetaxel	Both	DDI	NC (both)	NC (both)	FDA Label	Sorafenib	Vic	DDI	0.88	1.17	PMID: 21626051	Irinotecan	Perp	DDI	1.07	0.88	PMIDs: 17195945, 16080556	Rilotumumab	Vic	DDI
213591	Capmatinib	Victim with strong inducers, Moderate CYP1A2 Inhibitor, Moderate BCRP Inhibitor	3	P-gp inhibitor, MATE1 or MATE2K inhibitor, victim with moderate inducers	None	Victim with strong and moderate inducers, Moderate CYP1A2 Inhibitor, Moderate BCRP Inhibitor, P-gp inhibitor, MATE1 or MATE2K inhibitor	Tabrecta	TKI	2020-05-06	8	Rifampin (M)	Vic	DDI	0.44	0.33	FDA Label, PMID: 36087217	Efavirenz	Vic	PBPK	0.66	0.56	FDA Label	Itraconazole	Vic	DDI	1.03	1.42	FDA Label, PMID: 36087217	Midazolam	Perp	DDI	1.22	1.09	FDA Label, PMID: 36131603	Caffeine	Perp	DDI	1.04	2.34	FDA Label, PMID: 36131603	Rabeprazole	Vic	DDI	0.62	0.75	FDA Label	Digoxin	Perp	DDI
211225	Ceritinib	Moderately sensitive CYP3A Substrate, Strong CYP3A Inhibitor, Moderately affected by ARAs (PPIs), victim with strong inducers	4	CYP2C9 inhibitor	Moderately affected by PPIs	Moderately sensitive CYP3A Substrate, Strong CYP3A Inhibitor, Moderately affected by ARAs (PPIs), victim with strong inducers, CYP2C9 inhibitor	Zykadia	TKI	2019-03-18	6	Rifampin (M)	Vic	DDI	0.56	0.3	FDA Label	Ketoconazole	Vic	DDI	1.22	2.9	FDA Label	S-Warfarin	Perp	DDI	1.05	1.56	FDA Label, PMID: 33394101	Midazolam	Perp	DDI	1.83	5.51	FDA Label, PMID: 33394101	Esomeprazole	Vic	DDI	0.21, 0.75	0.24, 0.7	FDA Label, PMID: 28424965	R-warfarin	Perp	DDI	1.1	1.26	PMID: 33394101
206192	Cobimetinib	Strongly sensitive CYP3A Substrate, victim with strong and moderate inducers	2	None	None	Strongly sensitive CYP3A Substrate, victim with strong and moderate inducers	Cotellic	TKI	2015-11-10	10	Rifampin (M)	Vic	PBPK	N/A	0.17	FDA Label, PMID: 27225997	Efavirenz	Vic	PBPK	N/A	0.27	FDA Label, PMID: 27225997	Itraconazole	Vic	DDI	3.2	6.7	FDA Label	Dextromethorphan	Perp	DDI	NC	NC	FDA Label	Midazolam	Perp	DDI	NC	NC	FDA Label	Rabeprazole	Vic	DDI	NC	1.11	FDA Label	Vemurafenib	Both	DDI
202570	Crizotinib	Moderately sensitive CYP3A Substrate, Moderate CYP3A Inhibitor, victim with strong inducers	3	None	None	Moderately sensitive CYP3A Substrate, Moderate CYP3A Inhibitor, victim with strong inducers	Xalkori	TKI	2011-08-26	10	Rifampin (M)	Vic	DDI	0.31	0.18	FDA Label, PMID: 26381275	Ketoconazole	Vic	DDI	1.44	3.16	FDA Label, PMID: 26381275	Itraconazole	Vic	DDI	1.33	1.57	FDA Label	Midazolam	Perp	DDI	2.02	3.65	FDA Label	Esomeprazole	Vic	DDI	N/A	NC	FDA Label	Fluconazole	Vic	PBPK	1.8	1.8	PMID: 26180127	Erythromycin	Vic	PBPK
202806	Dabrafenib	Moderate CYP3A inducer	1	CYP2C9 inducer, CYP3A substrate, CYP2C8 substrate	None	Moderate CYP3A inducer, CYP2C9 inducer, CYP3A substrate, CYP2C8 substrate	Tafinlar	TKI (BRAF, CRAF, SIK1, NEK11, LIMK1)	2013-05-29	8	Trametinib	Vic	DDI		1.23	FDA Label	Rifampin (M)	Vic	DDI	0.71	0.59	FDA Label	Ketoconazole	Vic	DDI	1.33	1.71	FDA Label, PMID: 25449654	Gemfibrozil	Vic	DDI	0.98	1.49	FDA Label, PMID: 25449654	Rabeprazole	Vic	DDI		NC	FDA Label	Midazolam	Perp	DDI	0.53	0.35	FDA Label, PMID: 33932130	Warfarin	Perp	DDI
211288	Dacomitinib	Strong CYP2D6 Inhibitor	1	Affected by PPIs	None	Strong CYP2D6 Inhibitor, Affected by PPIs	Vizimpro	TKI	2018-09-27	3	Paroxetine	Vic	DDI	1.1	1.37	FDA Label, PMID: 24293056	Dextromethorphan	Perp	DDI	9.73	9.55	FDA Label, PMID: 22147075	Rabeprazole	Vic	DDI	0.5	0.71	FDA Label, PMID: 26179237
212099	Darolutamide	Victim with strong and moderate inducers, Strong BCRP and/or OATP1B1/3 inhibitor	2	None	None	Victim with strong and moderate inducers; Strong BCRP inhibitor; Strong OATP1B inhibitor	Nubeqa	Androgen Receptor Inhibitor	2019-07-30	7	Rifampin (M)	Vic	DDI	0.48	0.28	FDA Label, PMID: 31571146	"Moderate CYP3A4 Inducer"	Vic	PBPK		0.42	FDA Label	Itraconazole	Vic	DDI	1.4	1.7	FDA Label, PMID: 31571146	Midazolam	Perp	DDI	0.68	0.71	FDA Label, PMID: 31571146	Rosuvastatin	Perp	DDI	5	5	FDA Label, PMID: 31571146	Docetaxel	Both	DDI	NC, NC	NC, NC	FDA Label	Dabigatran	Perp	DDI
21986	Dasatinib	Moderately sensitive CYP3A substrate, victim with strong inducers, Moderate victim with acid reducers (antacids, H2RAs)	3	Affected by PPIs	None	Moderately sensitive CYP3A substrate, victim with strong inducers, Affected by acid reducers (PPIs, antacids, H2RAs)	Sprycel	TKI (BCR-ABL)	2006-06-28	8	Rifampin (M)	Vic	DDI	0.19	0.18	FDA Label	Ketoconazole	Vic	DDI	3.56	4.84	FDA Label, PMID: 20108303	Al OH + Mg OH	Vic	DDI	0.42	0.45	FDA Label, PMID: 19395585	Famotidine	Vic	DDI	0.37	0.39	FDA Label, PMID: 19395585	Omeprazole	Vic	DDI	0.58	0.57	FDA Label, PMID: 37503797	Metformin	Perp	PBPK	1.05	1.06	PMID: 35147740	Pravastatin	Perp	PBPK
212576	Decitabine + Cedazuridine	None	0	None	None	None	Inqovi	Nucleoside Metabolic Inhibitor; Cytidine Deaminase Inhibitor	2020-07-07	1	PPIs	Vic	POPPK	NC	NC	FDA Label
211155	Duvelisib	Moderately sensitive CYP3A Substrate, Moderate CYP3A Inhibitor, victim with strong inducers	3	Victim with moderate inducers	None	Moderately sensitive CYP3A Substrate, Moderate CYP3A Inhibitor, victim with strong and moderate inducers	Copiktra	PI3K Inhib	2018-09-24	4	Rifampin (M)	Vic	DDI	0.34	0.18	FDA Label	Etravirine	Vic	DDI	0.84	0.65	FDA Label	Ketoconazole	Vic	DDI	1.7	4	FDA Label	Midazolam	Perp	DDI	2.2	4.3	FDA Label
217639	Elacestrant	Strongly sensitive CYP3A substrate, victim with strong and moderate inducers	2	P-gp inhibitor, BCRP inhibitor	None	Strongly sensitive CYP3A substrate, victim with strong and moderate inducers, P-gp inhibitor, BCRP inhibitor	Orserdu	SERD	2023-01-27	9	Rifampin (M)	Vic	DDI	0.27	0.14	FDA Label	Efavirenz	Vic	PBPK	0.37	0.27	FDA Label	Itraconazole	Vic	DDI	4.4	5.3	FDA Label	Fluconazole	Vic	PBPK	1.6	2.3	FDA Label	Cimetidine	Vic	DDI	NC	NC	FDA Label	Omeprazole	Vic	DDI	NC	NC	FDA Label	Warfarin	Vic	DDI
209606	Enasidenib	Strong CYP1A2 inhibitor, Moderate BCRP and/or OATP1B1/3 inhibitor	2	CYP2C19 inhibitor, CYP3A inducer	None	Strong CYP1A2 inhibitor; Moderate BCRP inhibitor; Moderate OATP1B inhibitor; CYP2C19 inhibitor; CYP3A inducer	Idhifa	IDH2 Inhibitor	2017-08-01	8	Caffeine	Perp	DDI	1.18	7.55	FDA Label	Omeprazole	Perp	DDI	1.47	1.86	FDA Label	Dextromethorphan	Perp	DDI	1.24	1.37	FDA Label	Midazolam	Perp	DDI	0.77	0.57	FDA Label	Flurbiprofen	Perp	DDI	NC	NC	FDA Label	Pioglitazone	Perp	DDI	NC	NC	FDA Label	Rosuvastatin	Perp	DDI
210496	Encorafenib	Moderately sensitive CYP3A substrate, Strong CYP3A inducer	2	Victim with strong inducers, BCRP and/or OATP1B1/3 inhibitor	None	Moderately sensitive CYP3A substrate; Strong CYP3A inducer; Victim with strong inducers; BCRP inhibitor; OATP1B inhibitor	Braftovi	TKI (BRAF, CRAF, JNK1-3, LIMK1-2, MEK4, STK36)	2018-06-27	10	Posaconazole	Vic	DDI	1.68	3	FDA Label, PMID: 37837178	Diltiazem	Vic	DDI	1.45	2	FDA Label, PMID: 37837178	Modafinil	Vic	DDI	0.8	0.76	FDA Label	Midazolam	Perp	DDI	0.26	0.18	FDA Label	Rabeprazole	Vic	DDI	NC	NC	FDA Label, PMID: 37037186	Binimetinib	Perp	DDI	NC	NC	FDA Label	Cetuximab	Both	DDI
212725	Entrectinib	Strongly sensitive CYP3A Substrate, victim with strong and moderate inducers	2	None	None	Strongly sensitive CYP3A Substrate, victim with strong and moderate inducers	Rozlytrek	TKI	2019-08-15	13	Rifampin (M)	Vic	DDI	0.44	0.23	FDA Label, PMID: 34417912	Efavirenz (moderate)	Vic	PBPK	0.57	0.44	FDA Label, PMID: 34495458	Itraconazole	Vic	DDI	1.73	6.04	FDA Label, PMID: 34417912	Erythromycin	Vic	PBPK	2.89	3.4	FDA Label, PMID: 34495458	Midazolam	Perp	DDI	0.79	1.5	FDA Label, PMID: 34417912	Lansoprazole	Vic	DDI	0.77	0.75	FDA Label, PMID: 32458089	Digoxin	Perp	DDI
203415	Enzalutamide	Moderate CYP2C8 substrate, Strong CYP3A inducer, Moderate CYP2C9 inducer, Moderate CYP2C19 inducer	4	Victim with strong inducers	None	Moderate CYP2C8 substrate, Strong CYP3A inducer, Moderate CYP2C9 inducer, Moderate CYP2C19 inducer, Victim with strong inducers	Xtandi	Androgen Receptor Inhibitor	2012-08-31	14	Gemfibrozil	Vic	DDI	0.82	4.26	FDA Label, PMID: 25929560	Rifampin (M)	Vic	DDI	NC	0.63	FDA Label	Itraconazole	Vic	DDI	0.87	1.41	FDA Label, PMID: 25929560	Midazolam	Perp	DDI	0.23	0.14	FDA Label, PMID: 25929560	Warfarin	Perp	DDI	0.93	0.44	FDA Label, PMID: 25929560	Omeprazole	Perp	DDI	0.38	0.3	FDA Label, PMID: 25929560	Digoxin	Perp	DDI
212018	Erdafitinib	Victim with strong inducers	1	CYP3A substrate, CYP2C9 substrate, victim with moderate inducers	None	CYP3A substrate, CYP2C9 substrate, victim with strong and moderate inducers	Balversa	TKI	2019-04-12	4	Rifampin (M)	Vic	PBPK	0.49	0.38	FDA Label	Fluconazole	Vic	DDI	1.21	1.48	FDA Label, PMID: 31673875	Itraconazole	Vic	DDI	1.05	1.34	FDA Label, PMID: 31673875	Digoxin	Perp	PBPK	1.45	N/A	PMID: 34273250
21743	Erlotinib	Strongly sensitive CYP3A Substrate, affected by ARAs (PPIs and H2RAs; Outcomes only), victim with strong and moderate inducers	3	CYP 1A2 substrate, affected by antacids	None	Strongly sensitive CYP3A Substrate, affected by ARAs (PPIs and H2RAs, antacids), victim with strong and moderate inducers, CYP 1A2 substrate	Tarceva	TKI	2004-11-18	13	Rifampin (M)	Vic	DDI	0.34	0.19	FDA Label, PMID: 24474302	Ketoconazole	Vic	DDI	2.02	1.86	FDA Label	Ciprofloxacin	Vic	DDI	1.17	1.39	FDA Label	Omeprazole	Vic	DDI	0.39	0.54	FDA Label, PMID: 25643050	Ranitidine	Vic	DDI	0.46	0.67	FDA Label, PMID: 25643050	Esomeprazole	Vic	DDI	0.44	0.53	PMID: 32557346	Temozolomide	Vic	DDI
22334	Everolimus	Strongly sensitive CYP3A substrate, victim with strong inducers	2	None	None	Strongly sensitive CYP3A substrate, victim with strong inducers	Afinitor	mTOR Inhibitor	2009-03-30	16	Ketoconazole	Vic	DDI	3.88	14.71	FDA Label, PMID: 15831774	Erythromycin	Vic	DDI	2.02	4.51	FDA Label, PMID: 20335831	Verapamil	Vic	DDI	2.24	3.4	FDA Label, PMID: 16187976	Rifampin (M)	Vic	DDI	0.41	0.38	FDA Label, PMID: 12022896	Statins (atorva, prava, simva)	Perp	DDI	NC	NC	FDA Label, PMID: 11831546	Midazolam	Perp	DDI	1.25	1.3	FDA Label, PMID: 23426978	Exemestane	Perp	DDI
20753	Exemestane	Victim with strong inducers	1	None	None	Victim with strong inducers	Aromasin	Aromatase Inhibitor	1999; Label date: 11/17/2021	3	Rifampin (M)	Vic	DDI	0.59	0.46	FDA Label	Ketoconazole	Vic	DDI	NC	NC	FDA Label	Tamoxifen	Perp	DDI	1	1	PMID: 16361559
214801	Futibatinib	Victim with strong inducers	1	CYP3A substrate	None	Victim with strong inducers, CYP3A substrate	Lytgobi	TKI	2022-09-30	4	Rifampin (M)	Vic	DDI	0.47	0.36	FDA Label	Itraconazole	Vic	DDI	1.51	1.41	FDA Label	Midazolam	Perp	DDI	1.08	1.05	FDA Label	Lansoprazole	Vic	DDI	1.08	1.05	FDA Label, PMID: 36382853
206995	Gefitinib	Strongly sensitive CYP3A Substrate, victim with strong and moderate inducers	2	Affected by ARAs (PPIs, H2RAs, antacids)	Strongly sensitive CYP3A Substrate, victim with moderate inducers	Strongly sensitive CYP3A Substrate, victim with strong and moderate inducers, Affected by ARAs (PPIs, H2RAs, antacids)	Iressa	TKI	2015-07-13	12	Rifampin (M)	Vic	DDI	0.35	0.17	FDA Label, PMID: 16176119	Itraconazole	Vic	DDI	N/A	1.78	FDA Label, PMID: 16176119	Metoprolol	Perp	DDI	1.12	1.35	FDA Label, PMID: 16176119	Ranitidine	Vic	DDI	0.8	0.53	FDA Label, PMID: 28579188	Darunavir/Ritonavir	Vic	PBPK	4.08	5.54	PMID: 27999009	Efavirenz	Vic	PBPK	0.31	0.24	PMID: 27999009	Etravirine	Vic	PBPK
211349	Gilteritinib	Moderately sensitive CYP3A substrate, victim with strong inducers	2	P-gp, BCRP, and OCT1 inhibitor	None	Moderately sensitive CYP3A substrate; victim with strong inducers; P-gp inhibitor; BCRP inhibitor; OCT1 inhibitor	Xospata	TKI (FLT3)	2018-11-28	5	Rifampin (M)	Vic	DDI	0.7	0.3	FDA Label	Itraconazole	Vic	DDI	1.2	2.2	FDA Label	Fluconazole	Vic	DDI	1.16	1.4	FDA Label	Midazolam	Perp	DDI	1.1	1.1	FDA Label	Cephalexin	Perp	DDI	1.1	1.1	FDA Label
210656	Glasdegib	Moderately sensitive CYP3A substrate, victim with strong and moderate inducers	2	None	None	Moderately sensitive CYP3A substrate, victim with strong and moderate inducers	Daurismo	Hedgehog Inhibitor	2018-11-21	4	Rifampin (M)	Vic	DDI	0.65	0.3	FDA Label, PMID: 29488303	Efavirenz	Vic	PBPK	0.75	0.45	FDA Label, PMID: 37731282	Ketoconazole	Vic	DDI	1.4	2.4	FDA Label, PMID: 24944041	Rabeprazole	Vic	DDI	0.81	1.01	FDA Label, PMID: 30536154 and 29086063
205552	Ibrutinib	Strongly sensitive CYP3A substrate, victim with strong and moderate inducers	2	None	Victim with moderate inducers	Strongly sensitive CYP3A substrate, victim with strong and moderate inducers	Imbruvica	TKI (BTK)	2013-11-13	17	Rifampin (M)	Vic	DDI	0.07	0.08	FDA Label	Efavirenz	Vic	PBPK		0.33	FDA Label	Ketoconazole	Vic	DDI	29	24	FDA Label	Voriconazole	Vic	DDI	6.7	5.7	FDA Label, PMID: 29846137	Posaconazole	Vic	PBPK		10	FDA Label	Erythromycin	Vic	DDI	3.4	3.3	FDA Label, PMID: 29846137	Bupropion	Perp	DDI
205858	Idelalisib	Strong CYP3A Inhibitor, victim with strong inducers	2	CYP3A substrate	None	Strong CYP3A Inhibitor, victim with strong inducers, CYP3A substrate	Zydelig	PI3K Inhib	2014-07-23	5	Rifampin (M)	Vic	DDI	0.42	0.25	FDA Label, PMID: 25760671	Ketoconazole	Vic	DDI	1.26	1.79	FDA Label	Midazolam	Perp	DDI	2.4	5.4	FDA Label, PMID: 25760671	Rosuvastatin	Perp	DDI	1.15	1.03	FDA Label, PMID: 25760671	Digoxin	Perp	DDI	1.24	1.04	FDA Label, PMID: 25760671
21588	Imatinib	Moderate CYP3A Inhibitor, victim with strong inducers	2	None	Moderate CYP3A Inhibitor	Moderate CYP3A Inhibitor, victim with strong inducers	Gleevec	TKI	2003-04-18	15	Rifampin (M)	Vic	DDI	0.46	0.26	FDA Label, PMID: 14605865	EIAED	Vic	POPPK	↓ (not provided)	0.27	FDA Label	Ketoconazole	Vic	DDI	1.26	1.4	FDA Label, PMID: 15138710	Metoprolol	Perp	DDI	1.23	1.23	FDA Label, PMID: 18384443	Simvastatin	Perp	DDI	2	3.5	FDA Label, PMID: 14612892	Acetaminophen	Both	DDI	0.85 (apap), NC (ima)	0.95 (apap), NC (ima)	FDA Label, PMID: 21219400	Bosentan	Both	DDI
214622	Infigratinib	Strongly sensitive CYP3A Substrate, victim with strong inducers	2	Affected by ARAs (PPIs, H2RAs, antacids), victim with moderate inducers	None	Strongly sensitive CYP3A Substrate, victim with strong and moderate inducers, Affected by ARAs (PPIs, H2RAs, antacids),	Truseltiq	TKI	2021-05-28	4	Rifampin (M)	Vic	DDI	0.56	0.44	FDA Label	Itraconazole	Vic	DDI	2.64	7.22	FDA Label	Midazolam	Perp	DDI	NC	0.9	FDA Label	Lansoprazole	Vic	DDI	0.51	0.55	FDA Label
211192	Ivosidenib	Moderately sensitive CYP3A substrate, Strong CYP3A inducer	2	Victim with strong inducers	None	Moderately sensitive CYP3A substrate, Strong CYP3A inducer, Victim with strong inducers	Tibsovo	IDH1 Inhibitor	2018-07-20	15	Rifampin (M)	Vic	PBPK	0.81	0.67	FDA Label, PMID: 32978634	Itraconazole	Vic	DDI	1.02	2.69	FDA Label, PMID: 31011758	Fluconazole	Vic	PBPK	1.52	1.9	FDA Label, PMID: 32978634	Midazolam	Perp	PBPK	0.26	0.17	FDA Label, PMID: 33822485	Bupropion	Perp	PBPK	0.92	0.9	PMID: 33822485	Repaglinide	Perp	PBPK	0.61	0.52	PMID: 33822485	Warfarin	Perp	PBPK
208462	Ixazomib	Victim with strong inducers	1	None	None	Victim with strong inducers	Ninlaro	Proteasome Inhibitor	2015-11-20	3	Rifampin (M)	Vic	DDI	0.46	0.26	FDA Label, PMID: 28800141	Clarithromycin	Vic	DDI	0.96	1.11	FDA Label, PMID: 28800141	Ketoconazole	Vic	DDI	1	1.09	PMID: 28800141
22059	Lapatinib	Moderately sensitive CYP3A Substrate, Moderate P-gp Inhibitor, victim with strong inducers	3	CYP3A inhibitor, CYP2C8 inhibitor	None	Moderately sensitive CYP3A Substrate, Moderate P-gp Inhibitor, victim with strong inducers, CYP3A inhibitor, CYP2C8 inhibitor	Tykerb	TKI	2007-03-13	8	Carbamazepine (strong)	Vic	DDI	0.41	0.28	FDA Label, PMID: 19371315	Ketoconazole	Vic	DDI	2.14	3.57	FDA Label, PMID: 19371315	Paclitaxel	Perp	DDI	N/A	1.23	FDA Label	Midazolam	Perp	DDI	N/A	1.45	FDA Label	Esomeprazole	Vic	DDI	N/A	NC	FDA Label	Digoxin	Perp	DDI	2.28	2.8	FDA Label, PMID: 27137717	Docetaxel	Both	DDI
210861	Larotrectinib	Moderately sensitive CYP3A Substrate, victim with strong and moderate inducers	2	CYP3A inhibitor	None	Moderately sensitive CYP3A Substrate, victim with strong and moderate inducers, CYP3A inhibitor	Vitrakvi	TKI	2018-11-26	6	Rifampin (M)	Vic	DDI	0.29	0.19	FDA Label	Rifampin (S)	Vic	DDI	1.8	1.7	FDA Label	Efavirenz (moderate)	Vic	PBPK	0.4	0.28	FDA Label	Itraconazole	Vic	DDI	2.8	4.3	FDA Label	Fluconazole	Vic	PBPK	1.9	2.7	FDA Label	Midazolam	Perp	DDI	1.7	1.7	FDA Label
21880	Lenalidomide	None	0	None	None	None	Revlimid	Thalidomide Analog	2005-12-27	6	Digoxin	Perp	DDI	1.14	1.14	FDA Label, PMID: 24659021	Warfarin	Both	DDI	NC (len), NC (war)	NC (len), NC (war)	FDA Label, PMID: 26024727	Dexamethasone	Vic	DDI	NC	NC	FDA Label	Quinidine	Vic	DDI	NC	NC	FDA Label, PMID: 24659021	Temsirolimus	Both	DDI	NC (len), NC (tem)	NC (len), NC (tem)	FDA Label, PMID: 24659021	Digoxin	Perp	DDI	1.14	1.07	PMID: 24659021
206947	Lenvatinib	None	0	None	None	None	Lenvima	TKI	2015-02-13	7	Rifampin (S)	Vic	DDI	1.33	1.31	FDA Label, PMID: 25022720	Rifampin (M)	Vic	DDI	1	0.82	FDA Label, PMID: 25022720	Ketoconazole	Vic	DDI	1.19	1.15	FDA Label	Repaglinide	Perp	PBPK	1	1.01	FDA Label	Midazolam	Perp	PBPK	1.25	1.28	FDA Label	Everolimus + pembrolizumab	Both	POPPK	NC (all)	NC (all)	FDA Label	Midazolam	Perp	DDI
20726	Letrozole	None	0	None	None	None	Femara	Aromatase Inhibitor	1997; Label date: 04/05/2018	7	Letrozole	Perp	DDI	0.62		FDA Label	Cimetidine	Vic	DDI	NC	NC	FDA Label	Warfarin	Vic	DDI	NC	NC	FDA Label	Olaparib	Both	DDI	Ola: 1.04, Let: 0.94	Ola: 1.10, Let: 0.95	PMID: 30324586	Methadone	Perp	DDI		1.23	PMID: 22722506	Tamoxifen	Perp	DDI	0.62		PMID: 10430063	Everolimus	Vic	DDI
210868	Lorlatinib	Victim with strong inducers, Moderate CYP3A inducer, Moderate P-gp inducer	3	CYP3A substrate, victim with moderate inducers	None	Victim with strong and moderate inducers, Moderate CYP3A inducer, Moderate P-gp inducer, CYP3A substrate	Lorbrena	TKI	2018-11-02	12	Rifampin (M; strong)	Vic	DDI	0.24	0.15	FDA Label, PMID: 31863284	Modafinil	Vic	DDI	0.78	0.77	FDA Label, PMID: 33937953	Itraconazole	Vic	DDI	1.24	1.42	FDA Label, PMID: 31728714	Fluconazole	Vic	Pred (Not Specified)	1.28	1.59	FDA Label	Verapamil	Vic	Pred (Not Specified)	NC	NC	FDA Label	Erythromycin	Vic	Pred (Not Specified)	NC	NC	FDA Label	Bupropion	Perp	DDI
215310	Mobocertinib	Strongly sensitive CYP3A Substrate, victim with strong and moderate inducers	2	CYP3A inducer	None	Strongly sensitive CYP3A Substrate, victim with strong and moderate inducers, CYP3A inducer	Exkivity	TKI	2021-09-15	11	Rifampin (M)	Vic	DDI	0.05	0.04	FDA Label, PMID: 34145979	Efavirenz	Vic	PBPK	0.44	0.4	FDA Label	Itraconazole	Vic	DDI	3.83	8.43	FDA Label, PMID: 34145979	Ketoconazole	Vic	PBPK	4.9	5.71	FDA Label	Erythromycin	Vic	PBPK	2.14	2.42	FDA Label	Fluconazole	Vic	PBPK	3.15	3.89	FDA Label	Diltiazem	Vic	PBPK
208051	Neratinib	Moderately sensitive CYP3A Substrate, Moderately affected by ARAs (PPIs ), victim with strong and moderate inducers	3	Moderately affected by ARAs (H2RA, antacids )	None	Moderately sensitive CYP3A Substrate, Moderately affected by ARAs (PPIs, H2RA, antacids ), victim with strong and moderate inducers	Nerlynx	TKI	2017-07-17	9	Rifampin (M)	Vic	DDI	0.24	0.13	FDA Label	Efavirenz	Vic	DDI	0.64	0.48	FDA Label	Ketoconazole	Vic	DDI	3.21	4.81	FDA Label, PMID: 21395644	Verapamil	Vic	DDI	3.03	3.99	FDA Label	Fluconazole	Vic	DDI	1.3	1.68	FDA Label	Lansoprazole	Vic	DDI	0.29	0.35	FDA Label, PMID: 27628584	Ranitidine	Vic	DDI
22068	Nilotinib	Moderately sensitive CYP3A substrate, victim with strong inducers, Moderate CYP3A inhibitor	3	Affected by ARAs (PPIs, H2RAs, antacids)	Moderate CYP3A inhibitor	Moderately sensitive CYP3A substrate, victim with strong inducers, Moderate CYP3A inhibitor, Affected by ARAs (PPIs, H2RAs, antacids)	Tasigna	TKI (BCR-ABL)	2007-10-29	9	Rifampin (M)	Vic	DDI	0.36	0.2	FDA Label, PMID: 20702754	Ketoconazole	Vic	DDI	1.84	3.01	FDA Label, PMID: 20702754	Esomeprazole	Vic	DDI		0.66	FDA Label	Famotidine	Vic	DDI	0.97	0.91	FDA Label, PMID: 23070146	Al OH + Mg OH	Vic	DDI	0.95	1.05	FDA Label, PMID: 23070146	Imatinib	Both	DDI		1.5 (nil), 1.2 (ima)	FDA Label	Midazolam	Perp	DDI
208447	Niraparib	None	0	None	None	None	Zejula	PARP Inhib	2017-03-27	0
208558	Olaparib	Moderately sensitive CYP3A substrate, victim with strong and moderate inducers	2	None	None	Moderately sensitive CYP3A substrate, victim with strong and moderate inducers	Lynparza	PARP Inhib	2014-12-19	13	Rifampin (M)	Vic	DDI	0.29	0.13	FDA Label	Efavirenz	Vic	PBPK	0.7	0.4	FDA Label	Itraconazole	Vic	DDI	1.42	2.7	FDA Label	Fluconazole	Vic	PBPK	1.14	2.2	FDA Label	Fluvoxamine	Vic	PBPK	1.01	1.02	PMID: 29717476	Dexamethasone	Vic	PBPK	1	1	PMID: 29717476	Midazolam	Perp	PBPK
215814	Olutasidenib	Victim with strong inducers	1	Victim with moderate inducers, CYP3A inducer	None	Victim with strong and moderate inducers, CYP3A inducer	Rezlidhia	IDH1 Inhibitor	2022-12-01	2	Rifampin (M)	Vic	DDI	0.57	0.2	FDA Label	Itraconazole	Vic	DDI	0.82	1	FDA Label
208065	Osimertinib	Victim with strong inducers	1	None	None	Victim with strong inducers	Tagrisso	TKI	2015-11-13	8	Rifampin (M)	Vic	DDI	0.27	0.22	FDA Label, PMID: 29381826	Itraconazole	Vic	DDI	0.8	1.24	FDA Label, PMID: 29381826	Simvastatin	Perp	DDI	0.77	0.92	FDA Label	Omeprazole	Vic	DDI	1.02	1.07	FDA Label, PMID: 29178442	Rosuvastatin	Perp	DDI	1.72	1.35	FDA Label	Fexofenadine	Perp	DDI	1.76	1.56	FDA Label, PMID: 30875094	Efavirenz	Vic	PBPK
207103	Palbociclib	Moderately affected by ARAs (PPIs; Outcomes), victim with strong inducers	2	CYP3A substrate, CYP3A inhibitor	Moderately affected by PPIs	Moderately affected by ARAs (PPIs; Outcomes), victim with strong inducers, CYP3A substrate, CYP3A inhibitor	Ibrance	CDK4/6 Inhib	2015-02-03	10	Rifampin (M)	Vic	DDI	0.3	0.15	FDA Label	Itraconazole	Vic	DDI	1.34	1.87	FDA Label	Midazolam	Perp	DDI	1.37	1.61	FDA Label	Rabeprazole	Vic	DDI	0.2	0.38	FDA Label, PMID: 28430398	Erythromycin	Victim	Clinical DDI	1.43	1.43	PMID: 34674222	Diltiazem	Victim	PBPK	1.23	1.42	PMID: 27402157	Verapamil	Victim	PBPK
205353	Panobinostat	Victim with strong inducers	1	CYP2D6 inhibitor, CYP3A substrate	None	Victim with strong inducers, CYP2D6 inhibitor, CYP3A substrate	Farydak	HDAC Inhibitor	2015-02-23	5	Ketoconazole	Vic	DDI	1.62	1.8	FDA Label, PMID: 21706316	Rifampin (M)	Vic	PBPK	0.45	0.35	FDA Label, PMID: 28912253	Dextromethorphan	Perp	DDI	1.83	1.78	FDA Label, PMID: 24013574	Midazolam	Perp	PBPK	1.04	1.04	FDA Label, PMID: 28912253	Dexamethasone	Vic	PBPK	0.9	0.85	PMID: 28912253
22465	Pazopanib	None	0	Affected by ARAs (PPIs, H2RAs, antacids), CYP3A inhibitor, CYP2D6 inhibitor, CYP2C8 inhibitor, CYP3A substrate, P-gp substrate, BCRP substrate, victim with strong inducers	None	Affected by ARAs (PPIs, H2RAs, antacids), CYP3A inhibitor, CYP2D6 inhibitor, CYP2C8 inhibitor, CYP3A substrate, P-gp substrate, BCRP substrate, victim with strong inducers	Votrient	TKI	2009-10-19	14	Ketoconazole	Vic	DDI	1.47	1.7	FDA Label, PMID: 23636448	Lapatinib	Vic	DDI	1.5 to 1.6	1.5 to 1.6	FDA Label	Paclitaxel	Perp	DDI	1.31	1.26	FDA Label	S-Warfarin	Perp	DDI	1.03	0.82	FDA Label, PMID: 20881954	Omeprazole	Perp	DDI	0.84	0.81	FDA Label, PMID: 20881954	Dextromethorphan	Perp	DDI	N/A	N/A	FDA Label, PMID: 20881954	Midazolam	Perp	DDI
213736	Pemigatinib	Victim with strong and moderate inducers	1	CYP3A substrate	None	Victim with strong and moderate inducers, CYP3A substrate	Pemazyre	TKI	2020-04-17	10	Rifampin (M)	Vic	DDI	0.38	0.15	FDA Label, PMID: 34282472	Efavirenz	Vic	PBPK	0.76	0.48	FDA Label, PMID: 35506332	Itraconazole	Vic	DDI	1.17	1.88	FDA Label, PMID: 34282472	Fluconazole	Vic	PBPK	1.15	1.83	FDA Label, PMID: 35506332	Esomeprazole	Vic	DDI	0.65	0.92	FDA Label, PMID: 34282472	Ranitidine	Vic	DDI	0.98	1.03	FDA Label, PMID: 34282472	Clarithromycin	Vic	PBPK
211810	Pexidartinib	Victim with strong inducers, Moderately affected by acid reducers (PPIs), Moderate CYP3A inducer	3	CYP3A substrate, UGT substrate	None	Victim with strong inducers, Affected by acid reducers (PPIs), Moderate CYP3A inducer, CYP3A substrate, UGT substrate	Turalio	TKI (CSF1R, KIT, FLT3)	2019-08-02	12	Rifampin (M)	Vic	DDI	0.67	0.37	FDA Label, PMID: 36264536	Efavirenz	Vic	PBPK	0.8	0.72	FDA Label, PMID: 36264536	Itraconazole	Vic	DDI	1.48	1.73	FDA Label, PMID: 36264536	Fluconazole	Vic	PBPK	1.38	1.65	FDA Label, PMID: 36264536	Probenecid	Vic	DDI	1.06	1.6	FDA Label, PMID: 36264536	Esomeprazole	Vic	DDI	0.55	0.47	FDA Label, PMID: 36264536	Midazolam	Perp	DDI
204026	Pomalidomide	Moderate CYP1A2 substrate	1	None	None	Moderate CYP1A2 substrate	Pomalyst	Thalidomide Analog	2013-02-08	4	Carbamazepine	Vic	DDI	0.75	0.8	FDA Label, PMID: 25159194	Ketoconazole	Vic	DDI	1.07	1.19	FDA Label, PMID: 25159194	Dexamethasone	Vic	DDI	NC	NC	FDA Label	Fluvoxamine	Vic	DDI	1.23	2.25	FDA Label, PMID: 29762875
203469	Ponatinib	Victim with strong inducers	1	CYP3A substrate	None	Victim with strong inducers, CYP3A substrate	Iclusig	TKI (BCR-ABL, VEGFR, PDGFR, FGFR, EPH, SRC Family)	2012-12-14	10	Rifampin (M)	Vic	DDI	0.57	0.38	FDA Label, PMID: 27137144	Ketoconazole	Vic	DDI	1.47	1.78	FDA Label, PMID: 23801357	Lansoprazole	Vic	DDI	0.75	0.94	FDA Label, PMID: 25145453	Fluconazole	Vic	PBPK	1.18	1.6	PMID: 35997844	Itraconazole	Vic	PBPK	1.2	1.9	PMID: 35997844	Clarithromycin	Vic	PBPK	1.17	1.58	PMID: 35997844	Diltiazem	Vic	PBPK
213721	Pralsetinib	Moderately sensitive CYP3A Substrate, victim with strong inducers, P-gp substrate	3	Victim with moderate inducers	None	Moderately sensitive CYP3A Substrate, victim with strong and moderate inducers, P-gp substrate	Gavreto	TKI	2020-09-04	8	Rifampin (M)	Vic	DDI	0.7	0.32	FDA Label	Itraconazole (CYP3A+P-gp effect)	Vic	DDI	1.84	3.51	FDA Label	Esomeprazole	Vic	DDI	0.75	0.85	FDA Label	Cyclosporine	Vic	DDI	1.48	1.81	FDA Label	Voriconazole	Vic	PBPK	1.2	2.22	FDA Label	Verapamil	Vic	PBPK	1.6	2.08	FDA Label	Fluconazole	Vic	PBPK
203085	Regorafenib	Victim with strong inducers, Moderate BCRP Inhibitor	2	CYP3A substrate	Moderate BCRP Inhibitor	Victim with strong inducers, Moderate BCRP Inhibitor, CYP3A substrate	Stivarga	TKI	2012-09-27	11	Rifampin (M)	Vic	DDI	N/A	0.5	FDA Label	Ketoconazole	Vic	DDI	N/A	1.33	FDA Label	Rosiglitazone	Perp	DDI	NC	NC	FDA Label	Warfarin	Perp	DDI	N/A	1.25	FDA Label	Omeprazole	Perp	DDI	NC	NC	FDA Label	Midazolam	Perp	DDI	NC	NC	FDA Label	Neomycin	Vic	DDI
214621	Relugolix	Strongly sensitive CYP3A substrate, victim with strong inducers	2	P-gp substrate	None	Strongly sensitive CYP3A substrate, victim with strong inducers, P-gp substrate	Orgovyx	GnRH Receptor Antagonist	2020-12-18	8	Rifampin (M)	Vic	DDI	0.77	0.45	FDA Label	Erythromycin	Vic	DDI	6.2	6.3	FDA Label	Voriconazole	Vic	DDI	0.82	1.12	FDA Label	Atorvastatin	Vic	DDI	0.78	0.95	FDA Label	Enzalutamide	Vic	DDI	NC	NC	FDA Label	Acid-Reducing Agents (PPIs, H2RAs)	Vic	Outcomes	N/A	N/A	FDA Label	Midazolam	Perp	DDI
209092	Ribociclib	Moderately sensitive CYP3A Substrate, Moderate CYP3A Inhibitor, Affected by PPIs (Outcomes), victim with strong and moderate inducers	4	None	Affected by PPIs, victim with moderate inducers	Moderately sensitive CYP3A Substrate, Moderate CYP3A Inhibitor, Affected by PPIs (Outcomes), victim with strong and moderate inducers	Kisqali, Kryxana	CDK4/6 Inhib	2017-03-13	7	Rifampin (M)	Vic	DDI	0.19	0.11	FDA Label	Efavirenz	Vic	PBPK	0.45	0.26	FDA Label	Ritonavir	Vic	DDI	1.67	3.21	FDA Label	Erythromycin	Vic	Pred (Not Specified)	1.29	1.9	FDA Label	Midazolam	Perp	DDI	2.1	3.8	FDA Label	Caffeine	Perp	DDI	0.9	1.2	FDA Label	PPIs	Victim	POPPK
213973	Ripretinib	Moderately sensitive CYP3A Substrate, victim with strong and moderate inducers	2	None	Moderately sensitive CYP3A Substrate	Moderately sensitive CYP3A Substrate, victim with strong and moderate inducers	Qinlock	TKI	2020-05-15	10	Rifampin (M)	Vic	DDI	0.82	0.39	FDA Label	Efavirenz	Vic	PBPK	0.68	0.38	FDA Label, PMID: 36773833	Itraconazole	Vic	DDI	1.36	1.99	FDA Label	Pantoprazole	Vic	DDI	1.03	1.09	FDA Label	Erythromycin	Vic	PBPK	1.25	2.9	PMID: 36773833	Fluconazole	Vic	PBPK	1.21	2.14	PMID: 36773833	Diltiazem	Vic	PBPK
209115	Rucaparib	Moderate CYP1A2 Inhibitor	1	CYP3A inhibitor, CYP2C19 inhibitor, CYP2C9 inhibitor	None	Moderate CYP1A2 Inhibitor, CYP3A inhibitor, CYP2C19 inhibitor, CYP2C9 inhibitor	Rubraca	PARP Inhib	2016-12-19	7	S-Warfarin	Perp	DDI	1.05	1.49	FDA Label, PMIDs: 36107395, 30427584	Omeprazole/PPIs	Both	DDI	1.09 (ome), NC (ruc)	1.55 (ome), NC (ruc)	FDA Label, PMIDs: 36107395, 30427584	Midazolam	Perp	DDI	1.13	1.38	FDA Label, PMIDs: 36107395, 30427584	Ethinyl estradiol + Levonorgestrel	Perp	DDI	1.09 (ee), 1.19 (lev)	1.43 (ee), 1.56 (lev)	FDA Label, PMID: 36107395, 34370076	Caffeine	Perp	DDI	0.99	2.55	FDA Label, PMIDs: 36107395, 30427584	Rosuvastatin	Perp	DDI	1.29	1.35	FDA Label, PMID: 36107395, 34370076	Digoxin	Perp	DDI
212306	Selinexor	None	0	None	None	None	Xpovio	Nuclear Export Inhibitor	2019-07-03	2	Clarithromycin	Vic	DDI	NC	NC	FDA Label	Acetaminophen	Vic	DDI	NC	NC	FDA Label
213246	Selpercatinib	Moderately sensitive CYP3A Substrate, victim with strong and moderate inducers, Moderate CYP2C8 Inhibitor, Moderately affected by ARAs (PPIs)	4	P-gp inhibitor, BCRP inhibitor, CYP3A inhibitor, Victims with acid reducing agents (H2RAs, antacis)	None	Moderately sensitive CYP3A Substrate, victim with strong and moderate inducers, Moderate CYP2C8 Inhibitor, P-gp inhibitor, BCRP inhibitor, CYP3A inhibitor, Victims with all acid reducing agents	Retevmo	TKI	2020-05-08	14	Rifampin (M)	Vic	DDI	0.3	0.13	FDA Label	Efavirenz	Vic	PBPK	0.43	0.3	FDA Label	Modafinil	Vic	PBPK	0.74	0.67	FDA Label	Bosentan	Vic	PBPK	0.45	0.36	FDA Label	Itraconazole	Vic	DDI	1.3	2.3	FDA Label	Clarithromycin	Vic	PBPK	N/A	3.83	FDA Label	Diltiazem	Vic	PBPK
213756	Selumetinib	Victim with strong inducers	1	CYP3A substrate, victim with moderate inducers	None	Victim with strong and moderate inducers, CYP3A substrate	Koselugo	TKI	2020-04-10	5	Rifampin (M)	Vic	DDI	0.74	0.49	FDA Label	Efavirenz	Vic	PBPK	0.78	0.62	FDA Label	Itraconazole	Vic	DDI	1.19	1.49	FDA Label	Erythromycin (moderate)	Vic	PBPK	1.23	1.41	FDA Label	Fluconazole	Vic	DDI	1.26	1.53	FDA Label
205266	Sonidegib	Moderately sensitive CYP3A substrate,victim with strong and moderate inducers	2	None	None	Moderately sensitive CYP3A substrate,victim with strong and moderate inducers	Odomzo	Hedgehog Inhibitor	2015-07-24	7	Rifampin (M)	Vic	DDI	0.46	0.28	FDA Label	Ketoconazole	Vic	DDI	1.49	2.25	FDA Label	Erythromycin	Vic	PBPK	2.4	2.8	FDA Label	Efavirenz	Vic	PBPK	0.4	0.31	FDA Label	Esomeprazole	Vic	DDI	0.62	0.68	FDA Label, PMID: 27277189	Bupropion	Perp	DDI	1.16	1.1	PMID: 32736411	Warfarin	Perp	DDI
21923	Sorafenib	Moderate victim with neomycin	1	Victim with strong inducers	None	Moderate victim with neomycin, Victim with strong inducers	Nexavar	TKI	2005-12-01	12	Rifampin (M)	Vic	DDI	N/A	0.63	FDA Label	Ketoconazole	Vic	DDI		NC	FDA Label	Midazolam	Perp	DDI	0.98	0.85	FDA Label, PMID: 21350850	Neomycin	Vic	DDI	N/A	0.46	FDA Label	Omeprazole	Vic	DDI	N/A	NC	FDA Label	Capecitabine	Both	DDI	0.88 (cape), 1.17 (sor)	1.17 (cape), 1.08 (sor)	PMID: 21626051	Ritonavir	Vic	DDI
214665	Sotorasib	Victim with strong inducers, Moderate CYP3A Inducer, Moderately affected by ARAs (PPIs)	3	BCRP inhibitor, P-gp inhibitor, victims with acid reducing agents (H2RAs, antacids)	None	Victim with strong inducers, Moderate CYP3A Inducer, BCRP inhibitor, P-gp inhibitor, victims with all acid reducing agents	Lumakras	KRAS Inhibitor	2021-05-28	9	Rifampin (M)	Vic	DDI	0.65	0.49	FDA Label	Itraconazole	Vic	DDI	1.04	1.26	FDA Label	Midazolam	Perp	DDI	0.52	0.47	FDA Label	Omeprazole	Vic	DDI	0.35	0.43	FDA Label	Famotidine	Vic	DDI	0.65	0.68	FDA Label	Digoxin	Perp	DDI	1.91	1.21	FDA Label	Rosuvastatin	Perp	DDI
21938	Sunitinib	Affected by PPIs (Outcomes)	1	CYP3A substrate, victim with strong inducers	Affected by PPIs	Affected by PPIs (Outcomes), CYP3A substrate, victim with strong inducers	Sutent	TKI	2006-01-26	4	Rifampin (M)	Vic	DDI	0.77	0.54	FDA Label	Ketoconazole	Vic	DDI	1.49	1.51	FDA Label	Docetaxel	Both	DDI	0.99 (sun), 0.99 (doc)	1.01 (sun), 0.95 (doc)	PMID: 22336056	Sirolimus	Both	DDI	1.2 (sun), 0.7 (sir)	1.54 (sun), 0.52 (sir)	PMID: 21447721
211651	Talazoparib	Victim with enzalutamide	1	P-gp substrate	Victim with enzalutamide	P-gp substrate, Victim with enzalutamide	Talzenna	PARP Inhibitor	2018-10-16	6	Rifampin (M; P-gp inducer)	Vic	DDI	1.37	1.02	FDA Label, PMID: 31770456	Itraconazole (P-gp effect)	Vic	DDI	1.4	1.56	FDA Label, PMID: 31770456	P-gp inhibitors (amiodarone, carvedilol, clarithromycin, itraconazole, verapamil)	Vic	POPPK	N/A	1.45	FDA Label	PPIs	Vic	DDI	NC	NC	FDA Label	H2RAs	Vic	DDI	NC	NC	FDA Label	Enzalutamide	Vic	DDI	N/A	~2	FDA Label
21807	Tamoxifen	Victim with strong inducers	1	Anastrozole inducer	None	Victim with strong inducers	Nolvadex, Soltamox (Soltamox label used)	SERM	1977; Label date: 04/08/2019	11	Anastrozole	Both	DDI	0.73 (ana), NC (tam)		FDA Label	Letrozole	Vic	DDI	0.62		FDA Label, PMID: 10430063	Rifampin (M)	Vic	DDI	0.45	0.14	FDA Label	Aminoglutethimide	Vic	DDI	Reduced		FDA Label	Medroxyprogesterone	Vic	DDI	NC		FDA Label	Olaparib	Both	DDI	Ola: 0.76, Tam: 1.18	Ola: 0.68, Tam: 1.23	PMID: 30324586	Desvenlafaxine	Vic	DDI
211723	Tazemetostat	Moderately sensitive CYP3A substrate	1	Victim with strong and moderate inducers	None	Moderately sensitive CYP3A substrate, Victim with strong and moderate inducers	Tazverik	Methyltransferase Inhibitor	2020-01-23	4	Fluconazole	Vic	DDI	2.3	3.1	FDA Label	Omeprazole	Both	DDI	1.25 (taz), NC (ome)	1.26 (taz), NC (ome)	FDA Label	Midazolam	Perp	DDI	0.79	0.6	FDA Label	Repaglinide	Perp	DDI	1.51	1.8	FDA Label
214096	Tepotinib	None	0	P-gp inhibitor	None	P-gp inhibitor	Tepmetko	TKI	2021-02-03	6	Carbamazepine	Vic	DDI	NC (PMR)	NC (PMR)	FDA Label	Itraconazole	Vic	DDI	NC (PMR)	NC (PMR)	FDA Label	S-Warfarin	Perp	PBPK	NC	NC	FDA Label	Midazolam	Perp	DDI	1.04	1.01	FDA Label	Dabigtran	Perp	DDI	1.38	1.45	FDA Label	Omeprazole	Vic	DDI	NC	NC	FDA Label
20785	Thalidomide	None	0	None	None	None	Thalomid	Thalidomide	1998-07-16	4	Digoxin	Both	DDI	NC (dig), NC (tha)	NC (dig), NC (tha)	FDA Label	Ethinyl estradiol + norethingrone	Perp	DDI	NC	NC	FDA Label	Warfarin	Both	DDI	NC (war), NC (tha)	NC (war), NC (tha)	FDA Label	Irinotecan	Perp	DDI	1.07	1.02	PMID: 21861128
207981	Tipiracil + Trifluridine	None	0	None	None	None	Lonsurf	Nucleoside Metabolic Inhibitor; Thymidine Phosphorylase Inhibitor	2015-09-22	0
212904	Tivozanib	Victim with strong inducers	1	None	None	Victim with strong inducers	Fotivda	TKI	2021-03-10	2	Rifampin (M)	Vic	DDI	1.08	0.48	FDA Label	Ketoconazole	Vic	DDI	0.97	1.05	FDA Label
20497	Toremifene	Moderately sensitive CYP3A substrate	1	Victim with strong inducers	None	Moderately sensitive CYP3A substrate, Victim with strong inducers	Fareston	SERM	1997; Label date: 05/12/2017	4	Ketoconazole	Vic	DDI	1.4	2.9	FDA Label	Midazolam	Perp	DDI	NC	NC	FDA Label	Tolbutamide	Perp	DDI	1.3	1.3	FDA Label	Doxorubicin	Perp	DDI		1.05	PMID: 9771949
204114	Trametinib	None	0	None	None	None	Mekinist	TKI	2013-05-29	2	Everolimus	Perp	DDI	1.16	1.27	FDA Label	Dabarfenib	Vic	DDI	N/A	NC	FDA Label
213411	Tucatinib	Moderate CYP2C8 Substrate, Strong CYP3A Inhibitor	2	P-gp inhibitor, victin with strong inducers	None	Moderate CYP2C8 substrate; Strong CYP3A inhibitor; P-gp inhibitor; Victim with strong inducers	Tukysa	TKI	2020-04-17	9	Rifampin (M)	Vic	DDI	0.63	0.52	FDA Label, PMID: 35931943	Itraconazole	Vic	DDI	1.32	1.34	FDA Label, PMID: 35931943	Gemfibrozil	Vic	DDI	1.62	3.04	FDA Label, PMID: 35931943	Repaglinide	Perp	DDI	1.69	1.69	FDA Label, PMID: 35931943	Tolbutamide	Perp	DDI	0.96	1.05	FDA Label, PMID: 35931943	Midazolam	Perp	DDI	3.01	5.74	FDA Label, PMID: 35931943	Omeprazole	Vic	DDI
213176	Umbralisib	None	0	None	None	None	Ukoniq	PI3K Inhib	2021-02-05	6	Omeprazole	Vic	DDI	0.92	1.2	FDA Label	Midazolam	Perp	PBPK	1.52	1.56	FDA Label	Fexofenadine	Perp	DDI	1.42	1.1	FDA Label	Repaglinide	Perp	PBPK	NC	NC	FDA Label	Tolbutamide	Perp	PBPK	NC	NC	FDA Label	S-mephenytoin	Perp	PBPK	NC	NC	FDA Label
22405	Vandetanib	None	0	Victim with strong inducers	None	Victim with strong inducers	Caprelsa	TKI	2011-04-06	7	Rifampin (M)	Vic	DDI	1.03	0.6	FDA Label, PMID: 21410294	Itraconazole	Vic	DDI	0.96	1.09	FDA Label, PMID: 21410294	Midazolam	Vic	DDI	0.97	0.98	FDA Label, PMID: 25117183	Omeprazole	Vic	DDI	0.85	0.93	FDA Label, PMID: 25117183	Ranitidine	Vic	DDI	1.08	1.01	FDA Label, PMID: 25117183	Metformin	Perp	DDI	1.5	1.74	FDA Label, PMID: 25117183	Digoxin	Perp	DDI
202429	Vemurafenib	Moderate CYP1A2 inhibitor	1	P-gp inhibitor, CYP3A substrate, victim with strong inducers	None	Moderate CYP1A2 inhibitor, P-gp inhibitor, CYP3A substrate, victim with strong inducers	Zelboraf	TKI (BRAF, CRAF, ARAF, SRMS, ACK1, MAP4K5, FGR)	2011-08-17	10	Rifampin (M)	Vic	DDI	1.1	0.6	FDA Label, PMID: 30570831	Itraconazole	Vic	DDI	1.4	1.4	FDA Label, PMID: 32602215	Tizanidine	Perp	DDI	2.2	4.7	FDA Label, PMID: 32311241	Caffeine	Perp	DDI		2.6	FDA Label	Dextromethorphan	Perp	DDI		1.47	FDA Label	Warfarin	Perp	DDI		1.18	FDA Label	Omeprazole	Perp	DDI
208573	Venetoclax	Victim with strong and moderate inducers, Strongly sensitive CYP3A substrate	2	P-gp inhibitor, P-gp substrate	None	Victim with strong and moderate inducers, Strongly sensitive CYP3A substrate, P-gp inhibitor, P-gp substrate	Venclexta	BCL-2 Inhibitor	2016-04-11	22	Rifampin (M)	Vic	DDI	0.58	0.29	FDA Label, PMID: 26953185	Rifampin (S)	Vic	DDI	2.06	1.78	FDA Label, PMID: 26953185	Ketoconazole	Vic	DDI	2.3	6.4	FDA Label, PMID: 27859472	Ritonavir	Vic	DDI	2.4	7.9	FDA Label, PMID: 29302721	Posaconazole	Vic	DDI	7.06	8.81	FDA Label, PMID: 33398386	Azacitidine	Vic	DDI	NC	NC	FDA Label	Azithromycin	Vic	DDI
203388	Vismodegib	None	0	None	None	None	Erivedge	Hedgehog Inhibitor	2012-01-30	5	Fluconazole	Vic	DDI	1.31	1.3	FDA Label, PMID: 27154174	Itraconazole	Vic	DDI	0.97	0.97	FDA Label, PMID: 27154174	Rabeprazole	Vic	DDI	0.86	0.86	FDA Label, PMID: 27154174	Rosiglitazone	Perp	DDI	0.94	0.92	FDA Label, PMID: 23064958	Ethinyl Estradiol + Norethindrone	Perp	DDI	1.05	1	FDA Label, PMID: 23064958
21991	Vorinostat	None	0	None	None	None	Zolinza	HDAC Inhibitor	2006-10-06	0
213217	Zanubritinib	Moderately sensitive CYP3A substrate, victim with strong and moderate inducers	2	None	None	Moderately sensitive CYP3A substrate, victim with strong and moderate inducers	Brukinsa	TKI (BTK)	2019-11-14	15	Rifampin (M)	Vic	DDI	0.08	0.07	FDA Label	Rifabutin	Vic	DDI	0.52	0.56	FDA Label	Itraconazole	Vic	DDI	2.57	3.78	FDA Label	Clarithromycin	Vic	PBPK	2.75	2.83	FDA Label	Diltiazem	Vic	PBPK	2.51	2.57	FDA Label	Erythromycin	Vic	PBPK	3.84	4.17	FDA Label	Fluconazole	Vic	PBPK
			153
										748
[truncated: 93 more columns]

## Sheet: Outcomes Studies
NDA	Generic Name	Brand Name	Class	Date Approved	Drug(s) Study 1	P/V?	Type	Outcome(s)	Source(s)	Drug(s) Study 2	P/V?	Type	Outcome(s)	Source(s)
208716	Abemaciclib	Verzenio	CDK4/6 Inhib	2017-09-28	None
202379	Abiraterone	Zytiga	CYP 17 Inhibitor	2011-04-28	None
210259	Acalabrutinib	Calquence	TKI (BTK)	2017-10-31	None
216340	Adagrasib	Krazati	KRAS Inhibitor	2022-12-12	None
201292	Afatinib	Gilotrif	TKI	2013-07-12	None
208434	Alectinib	Alecensa	TKI	2015-12-11	None
212526	Alpelisib	Piqray, Pivikto	PI3K Inhib	2019-05-24	None
20541	Anastrozole	Arimidex	Aromatase Inhibitor	1995; Label date: 12/13/2018	None
210951	Apalutamide	Erleada	Androgen Receptor Inhibitor	2018-02-14	None
215358	Asciminib	Scemblix	TKI	2021-10-29	None
212608	Avapritinib	Ayvakit	TKI	2020-01-09	None
202324	Axitinib	Inlyta	TKI	2012-01-27	PPIs	Vic	Outcomes Study	No difference in PFS or ORR	PMID: 28645482
215383	Belzutifan	Welireg	HIF2A Inhibitor	2021-08-13	None
21055	Bexarotene	Targretin	RXR Activator	12/29/1999; Label date: 07/29/2015	None
20498	Bicalutamide	Casodex	Androgen Receptor Inhibitor	1995; Label date: 11/01/2017	None
210498	Binimetinib	Mektovi	TKI	2018-06-27	None
203341	Bosutinib	Bosulif	TKI (BCR-ABL, SRC Family)	2012-09-04	None
208772	Brigatinib	Alunbrig	TKI	2017-04-28	None
208692	Cabozantinib	Cabometyx	TKI	2016-04-25	None
20896	Capecitabine	Xeloda	Antimetabolite	1998; Label date: 12/14/2022	None
213591	Capmatinib	Tabrecta	TKI	2020-05-06	None
211225	Ceritinib	Zykadia	TKI	2019-03-18	None
206192	Cobimetinib	Cotellic	TKI	2015-11-10	None
202570	Crizotinib	Xalkori	TKI	2011-08-26	None
202806	Dabrafenib	Tafinlar	TKI (BRAF, CRAF, SIK1, NEK11, LIMK1)	2013-05-29	None
211288	Dacomitinib	Vizimpro	TKI	2018-09-27	None
212099	Darolutamide	Nubeqa	Androgen Receptor Inhibitor	2019-07-30	None
21986	Dasatinib	Sprycel	TKI (BCR-ABL)	2006-06-28	PPI or H2RA	Vic	Outcomes Study	Combination treatment with PPIs or H2RAs did not reduce the efficacy of dasatinib	PMID: 32152877
212576	Decitabine + Cedazuridine	Inqovi	Nucleoside Metabolic Inhibitor; Cytidine Deaminase Inhibitor	2020-07-07	None
211155	Duvelisib	Copiktra	PI3K Inhib	2018-09-24	None
217639	Elacestrant	Orserdu	SERD	2023-01-27	None
209606	Enasidenib	Idhifa	IDH2 Inhibitor	2017-08-01	None
210496	Encorafenib	Braftovi	TKI (BRAF, CRAF, JNK1-3, LIMK1-2, MEK4, STK36)	2018-06-27	None
212725	Entrectinib	Rozlytrek	TKI	2019-08-15	None
203415	Enzalutamide	Xtandi	Androgen Receptor Inhibitor	2012-08-31	None
212018	Erdafitinib	Balversa	TKI	2019-04-12	None
21743	Erlotinib	Tarceva	TKI	2004-11-18	PPIs + H2RAs, PPI or H2RA	Vic	Outcomes Studies	Reduced PFS, Reduced PFS and OS	PMIDs: 27372908, 25246385
22334	Everolimus	Afinitor	mTOR Inhibitor	2009-03-30	None
20753	Exemestane	Aromasin	Aromatase Inhibitor	1999; Label date: 11/17/2021	None
214801	Futibatinib	Lytgobi	TKI	2022-09-30	None
206995	Gefitinib	Iressa	TKI	2015-07-13	None
211349	Gilteritinib	Xospata	TKI (FLT3)	2018-11-28	None
210656	Glasdegib	Daurismo	Hedgehog Inhibitor	2018-11-21	None
205552	Ibrutinib	Imbruvica	TKI (BTK)	2013-11-13	None
205858	Idelalisib	Zydelig	PI3K Inhib	2014-07-23	None
21588	Imatinib	Gleevec	TKI	2003-04-18	None
214622	Infigratinib	Truseltiq	TKI	2021-05-28	None
211192	Ivosidenib	Tibsovo	IDH1 Inhibitor	2018-07-20	None
208462	Ixazomib	Ninlaro	Proteasome Inhibitor	2015-11-20	None
22059	Lapatinib	Tykerb	TKI	2007-03-13	Dexamethasone	Vic	Outcomes Study	4.57x increase in hepatoxicity and 3.48x increase in increased ALT with dexa therapy	PMID: 22370628
210861	Larotrectinib	Vitrakvi	TKI	2018-11-26	None
21880	Lenalidomide	Revlimid	Thalidomide Analog	2005-12-27	None
206947	Lenvatinib	Lenvima	TKI	2015-02-13	None
20726	Letrozole	Femara	Aromatase Inhibitor	1997; Label date: 04/05/2018	None
210868	Lorlatinib	Lorbrena	TKI	2018-11-02	None
215310	Mobocertinib	Exkivity	TKI	2021-09-15	None
208051	Neratinib	Nerlynx	TKI	2017-07-17	None
22068	Nilotinib	Tasigna	TKI (BCR-ABL)	2007-10-29	PPI or H2RA	Vic	Outcomes Study	Concurrent use of PPIs or H2 blockers did not affect the efficacy of nilotinib in patients with Ph+ CML-CP.	PMID: 22623211
208447	Niraparib	Zejula	PARP Inhib	2017-03-27	None
208558	Olaparib	Lynparza	PARP Inhib	2014-12-19	None
215814	Olutasidenib	Rezlidhia	IDH1 Inhibitor	2022-12-01	None
208065	Osimertinib	Tagrisso	TKI	2015-11-13	None
207103	Palbociclib	Ibrance	CDK4/6 Inhib	2015-02-03	PPIs	Vic	Outcomes Study	Reduced PFS during co-administration with PPIs	PMIDs: 34509802, 35525929
205353	Panobinostat	Farydak	HDAC Inhibitor	2015-02-23	None
22465	Pazopanib	Votrient	TKI	2009-10-19	Weak CYP3A4 or P-gp inhibitors	Vic	Outcomes Study	Increased sunitinib or pazopanib dose reduction	PMID: 31932871
213736	Pemigatinib	Pemazyre	TKI	2020-04-17	None
211810	Pexidartinib	Turalio	TKI (CSF1R, KIT, FLT3)	2019-08-02	None
204026	Pomalidomide	Pomalyst	Thalidomide Analog	2013-02-08	None
203469	Ponatinib	Iclusig	TKI (BCR-ABL, VEGFR, PDGFR, FGFR, EPH, SRC Family)	2012-12-14	None
213721	Pralsetinib	Gavreto	TKI	2020-09-04	None
203085	Regorafenib	Stivarga	TKI	2012-09-27	None
214621	Relugolix	Orgovyx	GnRH Receptor Antagonist	2020-12-18	None
209092	Ribociclib	Kisqali, Kryxana	CDK4/6 Inhib	2017-03-13	PPIs	Vic	Outcomes Study	Reduced PFS during co-administration with PPIs	PMID: 35525929
213973	Ripretinib	Qinlock	TKI	2020-05-15	None
209115	Rucaparib	Rubraca	PARP Inhib	2016-12-19	None
212306	Selinexor	Xpovio	Nuclear Export Inhibitor	2019-07-03	None
213246	Selpercatinib	Retevmo	TKI	2020-05-08	None
213756	Selumetinib	Koselugo	TKI	2020-04-10	None
205266	Sonidegib	Odomzo	Hedgehog Inhibitor	2015-07-24	None
21923	Sorafenib	Nexavar	TKI	2005-12-01	PPIs	Vic	Outcomes Studies	No difference in PFS or ORR, No difference in OS and PFS	PMIDs: 28645482, 32449002
214665	Sotorasib	Lumakras	KRAS Inhibitor	2021-05-28	None
21938	Sunitinib	Sutent	TKI	2006-01-26	Weak CYP3A4 or P-gp inhibitors	Vic	Outcomes Study	Increased sunitinib or pazopanib dose reduction	PMID: 31932871	PPIs	Vic	Outcomes Studies	No difference in PFS or ORR, Reduced PFS and OS, Reduced OS	PMIDs: 28645482, 24664477, 33021843
211651	Talazoparib	Talzenna	PARP Inhib	2018-10-16	None
21807	Tamoxifen	Nolvadex, Soltamox (Soltamox label used)	SERM	1977; Label date: 04/08/2019	None
211723	Tazemetostat	Tazverik	Methyltransferase Inhibitor	2020-01-23	None
214096	Tepotinib	Tepmetko	TKI	2021-02-03	None
20785	Thalidomide	Thalomid	Thalidomide	1998-07-16	None
207981	Tipiracil + Trifluridine	Lonsurf	Nucleoside Metabolic Inhibitor; Thymidine Phosphorylase Inhibitor	2015-09-22	None
212904	Tivozanib	Fotivda	TKI	2021-03-10	None
20497	Toremifene	Fareston	SERM	1997; Label date: 05/12/2017	None
204114	Trametinib	Mekinist	TKI	2013-05-29	None
213411	Tucatinib	Tukysa	TKI	2020-04-17	None
213176	Umbralisib	Ukoniq	PI3K Inhib	2021-02-05	None
22405	Vandetanib	Caprelsa	TKI	2011-04-06	None
202429	Vemurafenib	Zelboraf	TKI (BRAF, CRAF, ARAF, SRMS, ACK1, MAP4K5, FGR)	2011-08-17	None
208573	Venetoclax	Venclexta	BCL-2 Inhibitor	2016-04-11	None
203388	Vismodegib	Erivedge	Hedgehog Inhibitor	2012-01-30	None
21991	Vorinostat	Zolinza	HDAC Inhibitor	2006-10-06	None
213217	Zanubritinib	Brukinsa	TKI (BTK)	2019-11-14	None
